# Supplementary material for: An ingestible device for automated sampling and location tracing in gastrointestinal tract
Source: PLoS One. 2025 Jul 11;20(7):e0327667. doi: 10.1371/journal.pone.0327667 (PMC12250150; doi:10.1371/journal.pone.0327667)
Supplement: S2 File — (XLSX) [file pone.0327667.s002.xlsx]

## Sheet: In Vivo Test 1
PillSamp in vivo data: Test 1 - tracing function
	Acceleration
time [hours]	x	y	z	Mag.
21	-0.0078125	-0.34375	-0.90625	969.285
21	-0.015625	-0.34375	-0.890625	954.789
21.0001	-0.0234375	-0.328125	-0.898438	956.768
21.0001	-0.0234375	-0.34375	-0.890625	954.948
21.0001	-0.03125	-0.3125	-0.929688	981.301
21.0001	-0.015625	-0.335938	-0.90625	966.637
21.0002	0.015625	-0.335938	-0.898438	959.316
21.0002	-0.015625	-0.328125	-0.90625	963.95
21.0002	-0.015625	-0.335938	-0.90625	966.637
21.0003	-0.0078125	-0.335938	-0.90625	966.542
21.0003	-0.0078125	-0.328125	-0.90625	963.855
21.0003	0	-0.335938	-0.90625	966.511
21.0003	-0.015625	-0.328125	-0.90625	963.95
21.0004	-0.0078125	-0.335938	-0.914062	973.871
21.0004	-0.0078125	-0.34375	-0.898438	961.985
21.0004	-0.0234375	-0.359375	-0.898438	967.931
21.0004	-0.015625	-0.328125	-0.921875	978.654
21.0005	-0.0234375	-0.328125	-0.914062	971.455
21.0005	0.0078125	-0.34375	-0.890625	954.693
21.0005	-0.015625	-0.335938	-0.898438	959.316
21.0006	-0.015625	-0.328125	-0.90625	963.95
21.0006	0	-0.320312	-0.921875	975.937
21.0006	-0.0078125	-0.3125	-0.90625	958.648
21.0006	-0.0078125	-0.320312	-0.90625	961.223
21.0007	-0.0078125	-0.320312	-0.90625	961.223
21.0007	0.0078125	-0.304688	-0.898438	948.728
21.0007	0.0078125	-0.320312	-0.875	931.819
21.0008	-0.0078125	-0.28125	-0.921875	963.855
21.0008	-0.015625	-0.304688	-0.929688	978.467
21.0008	0.0078125	-0.304688	-0.898438	948.728
21.0008	0	-0.296875	-0.914062	961.065
21.0009	#N/A	#N/A	#N/A	#N/A
24	0.0546875	-0.929688	0.203125	953.189
24	0.0625	-0.929688	0.203125	953.669
24.0001	0.0546875	-0.921875	0.21875	949.05
24.0001	0.0546875	-0.929688	0.21875	956.641
24.0001	0.0625	-0.9375	0.234375	968.372
24.0001	0.0625	-0.945312	0.226562	974.091
24.0002	0.0390625	-0.929688	0.242188	961.509
24.0002	0.046875	-0.9375	0.234375	967.489
24.0002	0.0546875	-0.921875	0.242188	954.725
24.0003	0.0390625	-0.929688	0.226562	957.693
24.0003	0.046875	-0.921875	0.242188	954.309
24.0003	0.0546875	-0.929688	0.25	964.266
24.0003	0.0234375	-0.921875	0.25	955.459
24.0004	0.03125	-0.914062	0.242188	946.119
24.0004	0.0234375	-0.929688	0.273438	969.348
24.0004	0.015625	-0.921875	0.265625	959.507
24.0004	0.015625	-0.921875	0.257812	957.374
24.0005	0.015625	-0.914062	0.25	947.763
24.0005	0.0078125	-0.921875	0.257812	957.278
24.0005	0.0234375	-0.914062	0.257812	950.014
24.0006	-0.015625	-0.929688	0.242188	960.842
24.0006	0	-0.921875	0.265625	959.38
24.0006	0	-0.921875	0.25	955.172
24.0006	-0.015625	-0.914062	0.265625	952.004
24.0007	0	-0.90625	0.273438	946.603
24.0007	0.015625	-0.914062	0.28125	956.481
24.0007	0.0234375	-0.914062	0.28125	956.641
24.0008	0	-0.921875	0.257812	957.246
24.0008	0.0234375	-0.921875	0.28125	964.108
24.0008	0.0234375	-0.90625	0.273438	946.893
24.0008	0.03125	-0.898438	0.296875	946.732
24.0009	#N/A	#N/A	#N/A	#N/A
27	0.34375	-0.804688	-0.46875	992.68
27	0.328125	-0.828125	-0.429688	988.984
27.0001	0.304688	-0.820312	-0.4375	978.342
27.0001	0.359375	-0.820312	-0.453125	1003.69
27.0001	0.3125	-0.78125	-0.421875	941.268
27.0001	0.359375	-0.8125	-0.40625	976.906
27.0002	0.320312	-0.789062	-0.445312	961.001
27.0002	0.304688	-0.828125	-0.453125	991.941
27.0002	0.289062	-0.820312	-0.414062	963.285
27.0003	0.296875	-0.78125	-0.375	916.03
27.0003	0.296875	-0.890625	-0.359375	1005.24
27.0003	0.320312	-0.804688	-0.429688	966.826
27.0003	0.34375	-0.851562	-0.476562	1034.62
27.0004	0.34375	-0.796875	-0.390625	951.715
27.0004	0.367188	-0.953125	-0.335938	1075.23
27.0004	0.34375	-0.765625	-0.445312	950.078
27.0004	0.351562	-0.835938	-0.460938	1017.28
27.0005	0.359375	-0.84375	-0.335938	976.687
27.0005	0.375	-0.875	-0.390625	1029
27.0005	0.34375	-0.78125	-0.453125	966.353
27.0006	0.40625	-0.84375	-0.515625	1069.03
27.0006	0.359375	-0.765625	-0.445312	955.843
27.0006	0.320312	-0.804688	-0.445312	973.871
27.0006	0.335938	-0.804688	-0.453125	982.699
27.0007	0.304688	-0.828125	-0.421875	978.061
27.0007	0.289062	-0.929688	-0.359375	1037.8
27.0007	0.328125	-0.757812	-0.476562	953.445
27.0008	0.367188	-0.828125	-0.515625	1042.35
27.0008	0.28125	-0.765625	-0.382812	901.015
27.0008	0.28125	-0.8125	-0.421875	957.725
27.0008	0.273438	-0.835938	-0.421875	975.468
27.0009	#N/A	#N/A	#N/A	#N/A
30	0.03125	-0.859375	0.382812	941.301
30	0.0625	-0.9375	0.335938	997.831
30.0001	0.046875	-0.898438	0.375	974.686
30.0001	0.046875	-0.859375	0.375	938.801
30.0001	0.0859375	-0.90625	0.359375	978.685
30.0001	0.0390625	-0.851562	0.382812	934.468
30.0002	0.0625	-0.851562	0.453125	966.637
30.0002	0	-0.890625	0.375	966.353
30.0002	0.015625	-0.921875	0.359375	989.57
30.0003	0.0390625	-0.851562	0.414062	947.698
30.0003	0.03125	-0.867188	0.4375	971.801
30.0003	0.0234375	-0.914062	0.304688	963.791
30.0003	0.0078125	-0.898438	0.351562	964.804
30.0004	0.0390625	-0.875	0.382812	955.875
30.0004	0.03125	-0.851562	0.4375	957.884
30.0004	0.0390625	-0.914062	0.445312	1017.52
30.0004	0.0390625	-0.890625	0.335938	952.677
30.0005	-0.0078125	-0.882812	0.328125	941.852
30.0005	0.0234375	-0.929688	0.296875	976.219
30.0005	0.0234375	-0.875	0.359375	946.216
30.0006	0.0546875	-0.851562	0.4375	958.935
30.0006	0.0390625	-0.867188	0.40625	958.425
30.0006	0.0390625	-0.882812	0.445312	989.539
30.0006	0.046875	-0.914062	0.367188	986.171
30.0007	0.046875	-0.835938	0.375	917.395
30.0007	0.0625	-0.851562	0.460938	970.324
30.0007	0.0546875	-0.875	0.40625	966.258
30.0008	0.0078125	-0.914062	0.421875	1006.75
30.0008	0.03125	-0.867188	0.382812	948.439
30.0008	0.03125	-0.820312	0.398438	912.492
30.0008	0.0390625	-0.90625	0.484375	1028.32
30.0009	#N/A	#N/A	#N/A	#N/A
33	0.429688	-0.523438	0.773438	1028.02
33	0.4375	-0.515625	0.75	1009.84
33.0001	0.445312	-0.507812	0.757812	1015.11
33.0001	0.453125	-0.5	0.75	1008.87
33.0001	0.4375	-0.507812	0.757812	1011.71
33.0001	0.445312	-0.507812	0.742188	1003.5
33.0002	0.460938	-0.523438	0.765625	1035.68
33.0002	0.460938	-0.492188	0.757812	1014.39
33.0002	0.453125	-0.523438	0.75	1020.69
33.0003	0.460938	-0.507812	0.757812	1022.06
33.0003	0.460938	-0.5	0.734375	1000.88
33.0003	0.460938	-0.5	0.75	1012.4
33.0003	0.476562	-0.492188	0.757812	1021.59
33.0004	0.46875	-0.492188	0.757812	1017.97
33.0004	0.460938	-0.5	0.765625	1024.03
33.0004	0.46875	-0.484375	0.734375	996.821
33.0004	0.453125	-0.5	0.78125	1032.31
33.0005	0.460938	-0.5	0.757812	1018.21
33.0005	0.445312	-0.5	0.757812	1011.23
33.0005	0.453125	-0.507812	0.757812	1018.57
33.0006	0.429688	-0.492188	0.796875	1030.48
33.0006	0.445312	-0.5	0.757812	1011.23
33.0006	0.421875	-0.46875	0.773438	997.953
33.0006	0.4375	-0.46875	0.789062	1016.74
33.0007	0.460938	-0.492188	0.75	1008.57
33.0007	0.46875	-0.484375	0.789062	1037.77
33.0007	0.453125	-0.4375	0.78125	1003.53
33.0008	0.46875	-0.453125	0.773438	1011.56
33.0008	0.46875	-0.414062	0.78125	1000.76
33.0008	0.5	-0.492188	0.765625	1038.47
33.0008	0.46875	-0.476562	0.75	1004.66
33.0009	#N/A	#N/A	#N/A	#N/A
36	0.179688	-0.367188	0.921875	1008.45
36	0.203125	-0.375	0.90625	1001.59
36.0001	0.1875	-0.351562	0.921875	1004.29
36.0001	0.164062	-0.367188	0.914062	998.626
36.0001	0.195312	-0.367188	0.898438	990.032
36.0001	0.203125	-0.375	0.929688	1022.84
36.0002	0.210938	-0.375	0.914062	1010.26
36.0002	0.195312	-0.382812	0.914062	1010.05
36.0002	0.1875	-0.382812	0.929688	1022.75
36.0003	0.1875	-0.375	0.914062	1005.63
36.0003	0.179688	-0.359375	0.921875	1005.63
36.0003	0.195312	-0.367188	0.914062	1004.23
36.0003	0.210938	-0.375	0.914062	1010.26
36.0004	0.1875	-0.367188	0.914062	1002.74
36.0004	0.1875	-0.390625	0.898438	997.464
36.0004	0.179688	-0.367188	0.90625	994.185
36.0004	0.1875	-0.375	0.921875	1012.74
36.0005	0.195312	-0.375	0.921875	1014.21
36.0005	0.1875	-0.382812	0.953125	1044.1
36.0005	0.195312	-0.367188	0.914062	1004.23
36.0006	0.210938	-0.375	0.90625	1003.2
36.0006	0.171875	-0.382812	0.921875	1012.89
36.0006	0.164062	-0.382812	0.90625	997.372
36.0006	0.195312	-0.398438	0.875	981.083
36.0007	0.148438	-0.390625	0.90625	997.953
36.0007	0.164062	-0.375	0.921875	1008.66
36.0007	0.195312	-0.375	0.90625	1000.03
36.0008	0.195312	-0.390625	0.914062	1013.04
36.0008	0.15625	-0.398438	0.921875	1016.38
36.0008	0.171875	-0.382812	0.90625	998.687
36.0008	0.179688	-0.375	0.90625	997.097
36.0009	#N/A	#N/A	#N/A	#N/A

## Sheet: In Vivo Test 3
PillSamp in vivo data: Test 3 - tracing function
	Acceleration
time [hours]	x	y	z	Mag.
20	-0.84375	0.375	-0.257812	958.648
20	-0.828125	0.382812	-0.257812	948.053
20.0001	-0.828125	0.398438	-0.257812	954.469
20.0001	-0.820312	0.398438	-0.257812	947.698
20.0001	-0.820312	0.398438	-0.265625	949.854
20.0001	-0.820312	0.40625	-0.28125	957.629
20.0002	-0.8125	0.398438	-0.273438	945.345
20.0002	-0.804688	0.414062	-0.28125	947.666
20.0002	-0.804688	0.414062	-0.28125	947.666
20.0003	-0.804688	0.421875	-0.273438	948.825
20.0003	-0.78125	0.453125	-0.289062	948.278
20.0003	-0.789062	0.398438	-0.296875	932.474
20.0003	-0.796875	0.445312	-0.289062	957.533
20.0004	-0.789062	0.429688	-0.304688	948.728
20.0004	-0.789062	0.421875	-0.304688	945.216
20.0004	-0.78125	0.4375	-0.304688	945.829
20.0004	-0.78125	0.429688	-0.304688	942.241
20.0005	-0.78125	0.429688	-0.289062	937.305
20.0005	-0.78125	0.4375	-0.304688	945.829
20.0005	-0.773438	0.453125	-0.289062	941.852
20.0006	-0.773438	0.429688	-0.296875	933.259
20.0006	-0.78125	0.445312	-0.304688	949.468
20.0006	-0.789062	0.445312	-0.320312	961.001
20.0006	-0.773438	0.4375	-0.320312	944.57
20.0007	-0.773438	0.4375	-0.320312	944.57
20.0007	-0.78125	0.445312	-0.320312	954.597
20.0007	-0.765625	0.445312	-0.320312	941.852
20.0008	-0.773438	0.4375	-0.328125	947.248
20.0008	-0.765625	0.453125	-0.328125	948.246
20.0008	-0.773438	0.460938	-0.328125	958.298
20.0008	-0.78125	0.40625	-0.335938	942.467
20.0009	#N/A	#N/A	#N/A	#N/A
24	-0.4375	0.804688	-0.03125	916.463
24	-0.453125	0.828125	-0.046875	945.151
24.0001	-0.453125	0.820312	-0.0546875	938.736
24.0001	-0.429688	0.835938	-0.0625	941.981
24.0001	-0.460938	0.828125	-0.0703125	950.367
24.0001	-0.453125	0.835938	-0.0703125	953.445
24.0002	-0.4375	0.828125	-0.0859375	940.522
24.0002	-0.460938	0.851562	-0.09375	972.837
24.0002	-0.445312	0.828125	-0.0625	942.338
24.0003	-0.46875	0.828125	-0.0859375	955.459
24.0003	-0.445312	0.828125	-0.09375	944.925
24.0003	-0.460938	0.828125	-0.09375	952.388
24.0003	-0.453125	0.820312	-0.09375	941.819
24.0004	-0.445312	0.828125	-0.101562	945.732
24.0004	-0.4375	0.835938	-0.09375	948.149
24.0004	-0.46875	0.835938	-0.117188	965.531
24.0004	-0.453125	0.820312	-0.0703125	939.776
24.0005	-0.46875	0.8125	-0.0703125	940.652
24.0005	-0.453125	0.8125	-0.0859375	934.272
24.0005	-0.460938	0.820312	-0.101562	946.409
24.0006	-0.46875	0.8125	-0.101562	943.503
24.0006	-0.46875	0.8125	-0.109375	944.376
24.0006	-0.460938	0.8125	-0.101562	939.646
24.0006	-0.460938	0.8125	-0.109375	940.522
24.0007	-0.460938	0.8125	-0.109375	940.522
24.0007	-0.460938	0.828125	-0.09375	952.388
24.0007	-0.453125	0.8125	-0.101562	935.838
24.0008	-0.460938	0.820312	-0.117188	948.214
24.0008	-0.476562	0.835938	-0.117188	969.348
24.0008	-0.46875	0.820312	-0.078125	948.02
24.0008	-0.46875	0.820312	-0.09375	949.436
24.0009	#N/A	#N/A	#N/A	#N/A
28	-0.429688	0.851562	-0.046875	954.98
28	-0.421875	0.84375	-0.0546875	944.925
28.0001	-0.4375	0.84375	-0.0546875	952.004
28.0001	-0.4375	0.835938	-0.0546875	945.086
28.0001	-0.445312	0.828125	-0.0625	942.338
28.0001	-0.445312	0.835938	-0.0625	949.211
28.0002	-0.414062	0.835938	-0.046875	934.043
28.0002	-0.445312	0.828125	-0.0859375	944.182
28.0002	-0.4375	0.835938	-0.0625	945.571
28.0003	-0.453125	0.84375	-0.0703125	960.302
28.0003	-0.46875	0.820312	-0.0703125	947.409
28.0003	-0.453125	0.828125	-0.078125	947.215
28.0003	-0.46875	0.8125	-0.078125	941.268
28.0004	-0.476562	0.8125	-0.0703125	944.57
28.0004	-0.476562	0.804688	-0.09375	939.906
28.0004	-0.484375	0.796875	-0.101562	938.053
28.0004	-0.492188	0.804688	-0.09375	947.924
28.0005	-0.5	0.804688	-0.101562	952.805
28.0005	-0.507812	0.789062	-0.0859375	942.273
28.0005	-0.5	0.796875	-0.09375	945.409
28.0006	-0.507812	0.78125	-0.109375	938.183
28.0006	-0.515625	0.773438	-0.101562	935.088
28.0006	-0.515625	0.796875	-0.0859375	953.029
28.0006	-0.523438	0.765625	-0.117188	934.827
28.0007	-0.515625	0.765625	-0.09375	927.815
28.0007	-0.515625	0.789062	-0.09375	947.248
28.0007	-0.507812	0.78125	-0.109375	938.183
28.0008	-0.5	0.789062	-0.109375	940.522
28.0008	-0.476562	0.804688	-0.109375	941.593
28.0008	-0.492188	0.804688	-0.140625	953.701
28.0008	-0.46875	0.789062	-0.132812	927.354
28.0009	#N/A	#N/A	#N/A	#N/A
32	-0.820312	0.484375	-0.0234375	952.933
32	-0.828125	0.460938	-0.0234375	948.053
32.0001	-0.867188	0.476562	-0.117188	996.423
32.0001	-0.695312	0.570312	-0.0078125	899.32
32.0001	-0.726562	0.546875	-0.101562	915.03
32.0001	-0.835938	0.414062	-0.0234375	933.161
32.0002	-0.960938	0.328125	0.0625	1017.34
32.0002	-0.96875	0.4375	-0.148438	1073.27
32.0002	-0.703125	0.445312	-0.0703125	835.244
32.0003	-0.523438	0.414062	-0.015625	667.592
32.0003	-1	0.328125	-0.179688	1067.69
32.0003	-1	0.234375	-0.359375	1088.16
32.0003	-0.015625	0.609375	-0.148438	627.388
32.0004	-0.453125	0.335938	-0.25	616.99
32.0004	-0.984375	0.273438	-0.3125	1068.37
32.0004	-1.01562	0.59375	-0.15625	1186.78
32.0004	-0.734375	0.4375	-0.265625	895.137
32.0005	-0.671875	0.320312	0.359375	826.539
32.0005	-0.898438	0.0859375	-0.09375	907.394
32.0005	-0.96875	0.21875	-0.0234375	993.417
32.0006	-0.90625	0.476562	-0.367188	1087.76
32.0006	-0.78125	0.421875	-0.148438	900.202
32.0006	-0.523438	0.53125	-0.0234375	746.165
32.0006	-0.820312	0.546875	-0.125	993.786
32.0007	-0.695312	0.453125	-0.117188	838.161
32.0007	-0.882812	0.414062	0.140625	985.181
32.0007	-0.890625	0.1875	0.109375	916.696
32.0008	-0.835938	0.195312	-0.25	894.113
32.0008	-1.21094	0.546875	-0.5625	1442.86
32.0008	-0.9375	0.40625	-0.210938	1043.28
32.0008	-0.835938	0.625	-0.0703125	1046.12
32.0009	#N/A	#N/A	#N/A	#N/A
36	-0.257812	-0.382812	-0.835938	954.884
36	-0.25	-0.398438	-0.84375	966.005
36.0001	-0.257812	-0.398438	-0.835938	961.255
36.0001	-0.265625	-0.398438	-0.835938	963.38
36.0001	-0.265625	-0.398438	-0.828125	956.609
36.0001	-0.273438	-0.398438	-0.835938	965.563
36.0002	-0.257812	-0.398438	-0.820312	947.698
36.0002	-0.265625	-0.40625	-0.828125	959.889
36.0002	-0.265625	-0.390625	-0.84375	966.984
36.0003	-0.265625	-0.398438	-0.84375	970.167
36.0003	-0.234375	-0.398438	-0.828125	948.407
36.0003	-0.265625	-0.390625	-0.835938	960.175
36.0003	-0.25	-0.382812	-0.828125	945.958
36.0004	-0.25	-0.390625	-0.828125	949.146
36.0004	-0.257812	-0.390625	-0.84375	964.867
36.0004	-0.257812	-0.390625	-0.835938	958.043
36.0004	-0.265625	-0.398438	-0.820312	949.854
36.0005	-0.257812	-0.40625	-0.835938	964.519
36.0005	-0.265625	-0.390625	-0.851562	973.809
36.0005	-0.257812	-0.390625	-0.820312	944.44
36.0006	-0.25	-0.398438	-0.835938	959.189
36.0006	-0.265625	-0.390625	-0.828125	953.381
36.0006	-0.257812	-0.390625	-0.828125	951.234
36.0006	-0.265625	-0.40625	-0.835938	966.637
36.0007	-0.28125	-0.398438	-0.828125	961.065
36.0007	-0.273438	-0.398438	-0.828125	958.807
36.0007	-0.273438	-0.398438	-0.835938	965.563
36.0008	-0.265625	-0.398438	-0.828125	956.609
36.0008	-0.273438	-0.398438	-0.835938	965.563
36.0008	-0.265625	-0.40625	-0.835938	966.637
36.0008	-0.273438	-0.398438	-0.835938	965.563
36.0009	#N/A	#N/A	#N/A	#N/A
40	-0.585938	0.523438	0.507812	935.512
40	-0.585938	0.523438	0.507812	935.512
40.0001	-0.585938	0.53125	0.5	935.708
40.0001	-0.585938	0.507812	0.507812	926.86
40.0001	-0.601562	0.515625	0.523438	949.596
40.0001	-0.59375	0.515625	0.515625	940.36
40.0002	-0.59375	0.507812	0.5	927.584
40.0002	-0.59375	0.515625	0.492188	927.716
40.0002	-0.59375	0.515625	0.5	931.884
40.0003	-0.59375	0.515625	0.492188	927.716
40.0003	-0.585938	0.515625	0.492188	922.735
40.0003	-0.609375	0.507812	0.507812	941.852
40.0003	-0.601562	0.515625	0.507812	941.074
40.0004	-0.585938	0.515625	0.5	926.926
40.0004	-0.578125	0.515625	0.507812	926.267
40.0004	-0.59375	0.5	0.507812	927.584
40.0004	-0.585938	0.515625	0.5	926.926
40.0005	-0.59375	0.515625	0.507812	936.099
40.0005	-0.59375	0.515625	0.492188	927.716
40.0005	-0.578125	0.515625	0.5	922.007
40.0006	-0.585938	0.507812	0.5	922.603
40.0006	-0.585938	0.515625	0.5	926.926
40.0006	-0.59375	0.523438	0.492188	932.081
40.0006	-0.578125	0.523438	0.515625	934.925
40.0007	-0.59375	0.507812	0.507812	931.819
40.0007	-0.59375	0.515625	0.5	931.884
40.0007	-0.578125	0.515625	0.507812	926.267
40.0008	-0.601562	0.507812	0.492188	928.439
40.0008	-0.59375	0.515625	0.515625	940.36
40.0008	-0.578125	0.515625	0.5	922.007
40.0008	-0.585938	0.507812	0.5	922.603
40.0009	#N/A	#N/A	#N/A	#N/A
44	0.0546875	0.242188	-0.929688	962.27
44	0.046875	0.234375	-0.929688	959.921
44.0001	0.046875	0.242188	-0.9375	969.411
44.0001	0.046875	0.234375	-0.9375	967.489
44.0001	0.0390625	0.234375	-0.9375	967.142
44.0001	0.046875	0.242188	-0.945312	976.969
44.0002	0.046875	0.242188	-0.929688	961.858
44.0002	0.0546875	0.234375	-0.9375	967.899
44.0002	0.0390625	0.234375	-0.9375	967.142
44.0003	0.0625	0.234375	-0.945312	975.937
44.0003	0.0546875	0.234375	-0.9375	967.899
44.0003	0.0546875	0.226562	-0.9375	966.037
44.0003	0.046875	0.242188	-0.9375	969.411
44.0004	0.046875	0.234375	-0.953125	982.637
44.0004	0.046875	0.226562	-0.945312	973.213
44.0004	0.0546875	0.234375	-0.9375	967.899
44.0004	0.0546875	0.234375	-0.945312	975.468
44.0005	0.0546875	0.234375	-0.945312	975.468
44.0005	0.046875	0.226562	-0.945312	973.213
44.0005	0.0546875	0.226562	-0.945312	973.621
44.0006	0.0625	0.234375	-0.953125	983.507
44.0006	0.0546875	0.234375	-0.945312	975.468
44.0006	0.0546875	0.226562	-0.945312	973.621
44.0006	0.0546875	0.242188	-0.9375	969.82
44.0007	0.0546875	0.25	-0.9375	971.801
44.0007	0.046875	0.234375	-0.945312	975.061
44.0007	0.0625	0.226562	-0.9375	966.511
44.0008	0.0546875	0.234375	-0.9375	967.899
44.0008	0.046875	0.234375	-0.945312	975.061
44.0008	0.0546875	0.234375	-0.953125	983.041
44.0008	0.0546875	0.242188	-0.929688	962.27
44.0009	#N/A	#N/A	#N/A	#N/A
48	0.0390625	0.265625	-0.921875	960.175
48	0.046875	0.265625	-0.921875	960.525
48.0001	0.0546875	0.265625	-0.921875	960.938
48.0001	0.046875	0.265625	-0.921875	960.525
48.0001	0.0390625	0.273438	-0.929688	969.852
48.0001	0.0546875	0.273438	-0.929688	970.607
48.0002	0.046875	0.265625	-0.929688	968.025
48.0002	0.046875	0.265625	-0.929688	968.025
48.0002	0.046875	0.265625	-0.9375	975.531
48.0003	0.0390625	0.257812	-0.929688	965.563
48.0003	0.0625	0.226562	-0.9375	966.511
48.0003	0.0625	0.234375	-0.953125	983.507
48.0003	0.0546875	0.242188	-0.9375	969.82
48.0004	0.046875	0.234375	-0.945312	975.061
48.0004	0.046875	0.234375	-0.953125	982.637
48.0004	0.046875	0.226562	-0.945312	973.213
48.0004	0.0390625	0.234375	-0.9375	967.142
48.0005	0.046875	0.242188	-0.945312	976.969
48.0005	0.0546875	0.242188	-0.929688	962.27
48.0005	0.0546875	0.234375	-0.953125	983.041
48.0006	0.0546875	0.242188	-0.9375	969.82
48.0006	0.0546875	0.234375	-0.953125	983.041
48.0006	0.0625	0.234375	-0.945312	975.937
48.0006	0.0546875	0.226562	-0.9375	966.037
48.0007	0.0546875	0.242188	-0.929688	962.27
48.0007	0.046875	0.234375	-0.945312	975.061
48.0007	0.0546875	0.234375	-0.953125	983.041
48.0008	0.0625	0.234375	-0.945312	975.937
48.0008	0.0546875	0.234375	-0.953125	983.041
48.0008	0.046875	0.234375	-0.945312	975.061
48.0008	0.0546875	0.234375	-0.953125	983.041
48.0009	0.242188	0.851562	-0.117188	893.055

## Sheet: In Vivo Test 5
PillSamp in vivo data: Test 5 - tracing function
	Acceleration
time [hours]	x	y	z	Mag.
12	-0.5	-0.59375	-0.507812	927.584
12	-0.53125	-0.539062	-0.46875	890.248
12.0001	-0.460938	-0.585938	-0.492188	893.328
12.0001	-0.507812	-0.546875	-0.492188	893.977
12.0001	-0.484375	-0.53125	-0.515625	884.712
12.0001	-0.539062	-0.578125	-0.484375	927.058
12.0002	-0.507812	-0.554688	-0.484375	894.523
12.0002	-0.546875	-0.570312	-0.492188	930.901
12.0002	-0.515625	-0.59375	-0.46875	915.497
12.0002	-0.5625	-0.578125	-0.476562	936.881
12.0003	-0.523438	-0.539062	-0.46875	885.608
12.0003	-0.515625	-0.578125	-0.453125	897.452
12.0003	-0.515625	-0.5625	-0.453125	887.467
12.0004	-0.554688	-0.617188	-0.445312	941.755
12.0004	-0.539062	-0.570312	-0.46875	914.096
12.0004	-0.523438	-0.570312	-0.453125	896.976
12.0004	-0.570312	-0.601562	-0.421875	930.114
12.0005	-0.523438	-0.554688	-0.46875	895.205
12.0005	-0.53125	-0.59375	-0.40625	894.318
12.0005	-0.5625	-0.640625	-0.4375	958.234
12.0006	-0.53125	-0.539062	-0.414062	862.707
12.0006	-0.539062	-0.601562	-0.4375	918.625
12.0006	-0.5625	-0.601562	-0.40625	918.326
12.0006	-0.539062	-0.632812	-0.421875	932.212
12.0007	-0.570312	-0.617188	-0.445312	951.042
12.0007	-0.53125	-0.601562	-0.4375	914.062
12.0007	-0.523438	-0.601562	-0.390625	887.948
12.0007	-0.546875	-0.609375	-0.4375	928.341
12.0008	-0.515625	-0.632812	-0.390625	904.936
12.0008	-0.53125	-0.625	-0.4375	929.655
12.0008	-0.515625	-0.617188	-0.445312	919.289
12.0009	-0.515625	-0.617188	-0.445312	919.289
16	-0.242188	0.382812	-0.671875	810.319
16	-0.226562	0.375	-0.679688	808.66
16.0001	-0.21875	0.382812	-0.671875	803.625
16.0001	-0.210938	0.375	-0.671875	797.832
16.0001	-0.21875	0.367188	-0.6875	809.527
16.0001	-0.21875	0.367188	-0.6875	809.527
16.0002	-0.21875	0.382812	-0.6875	816.733
16.0002	-0.203125	0.359375	-0.6875	801.914
16.0002	-0.21875	0.390625	-0.679688	813.889
16.0002	-0.21875	0.375	-0.695312	819.717
16.0003	-0.210938	0.367188	-0.6875	807.451
16.0003	-0.195312	0.382812	-0.671875	797.564
16.0003	-0.1875	0.382812	-0.679688	802.295
16.0004	-0.203125	0.382812	-0.695312	819.307
16.0004	-0.203125	0.398438	-0.679688	813.626
16.0004	-0.179688	0.367188	-0.671875	786.467
16.0004	-0.21875	0.40625	-0.671875	815.05
16.0005	-0.210938	0.414062	-0.679688	823.357
16.0005	-0.195312	0.382812	-0.671875	797.564
16.0005	-0.210938	0.40625	-0.679688	819.456
16.0006	-0.210938	0.40625	-0.679688	819.456
16.0006	-0.21875	0.414062	-0.664062	812.575
16.0006	-0.226562	0.429688	-0.671875	829.083
16.0006	-0.21875	0.421875	-0.664062	816.584
16.0007	-0.257812	0.429688	-0.65625	825.689
16.0007	-0.25	0.4375	-0.671875	839.835
16.0007	-0.25	0.40625	-0.664062	817.63
16.0007	-0.28125	0.421875	-0.65625	829.303
16.0008	-0.289062	0.429688	-0.648438	829.855
16.0008	-0.304688	0.414062	-0.648438	827.498
16.0008	-0.328125	0.414062	-0.65625	842.483
16.0009	-0.328125	0.414062	-0.65625	842.483
20	-0.6875	-0.460938	-0.445312	939.906
20	-0.679688	-0.460938	-0.445312	934.206
20.0001	-0.695312	-0.460938	-0.4375	941.981
20.0001	-0.695312	-0.46875	-0.445312	949.468
20.0001	-0.6875	-0.476562	-0.46875	958.903
20.0001	-0.695312	-0.46875	-0.414062	935.219
20.0002	-0.671875	-0.460938	-0.453125	932.31
20.0002	-0.703125	-0.460938	-0.4375	947.763
20.0002	-0.695312	-0.46875	-0.414062	935.219
20.0002	-0.679688	-0.46875	-0.445312	938.086
20.0003	-0.695312	-0.460938	-0.4375	941.981
20.0003	-0.703125	-0.46875	-0.4375	951.587
20.0003	-0.695312	-0.46875	-0.4375	945.829
20.0004	-0.6875	-0.46875	-0.429688	936.49
20.0004	-0.695312	-0.46875	-0.4375	945.829
20.0004	-0.695312	-0.476562	-0.429688	946.151
20.0004	-0.695312	-0.46875	-0.429688	942.241
20.0005	-0.6875	-0.476562	-0.4375	944.02
20.0005	-0.679688	-0.460938	-0.445312	934.206
20.0005	-0.679688	-0.492188	-0.382812	922.371
20.0006	-0.6875	-0.46875	-0.460938	951.234
20.0006	-0.6875	-0.46875	-0.4375	940.101
20.0006	-0.679688	-0.484375	-0.421875	935.186
20.0006	-0.671875	-0.484375	-0.460938	947.892
20.0007	-0.671875	-0.5	-0.4375	944.893
20.0007	-0.648438	-0.492188	-0.453125	931.688
20.0007	-0.640625	-0.492188	-0.453125	926.267
20.0007	-0.625	-0.507812	-0.453125	924.024
20.0008	-0.617188	-0.53125	-0.40625	910.047
20.0008	-0.617188	-0.523438	-0.460938	931.327
20.0008	-0.59375	-0.53125	-0.445312	912.726
20.0009	-0.59375	-0.53125	-0.445312	912.726
24	0.21875	0.140625	1.17969	1208.01
24	0.203125	0.164062	1.17188	1200.61
24.0001	0.1875	0.148438	1.14844	1173.07
24.0001	0.203125	0.140625	1.1875	1212.93
24.0001	0.242188	0.125	1.1875	1218.37
24.0001	0.234375	0.09375	1.16406	1191.12
24.0002	0.25	0.117188	1.17969	1211.57
24.0002	0.234375	0.125	1.14844	1178.76
24.0002	0.226562	0.140625	1.17188	1201.83
24.0002	0.210938	0.15625	1.16406	1193.29
24.0003	0.195312	0.164062	1.1875	1214.59
24.0003	0.203125	0.148438	1.17188	1198.58
24.0003	0.210938	0.09375	1.15625	1179.07
24.0004	0.3125	0.09375	1.17188	1216.44
24.0004	0.226562	0.09375	1.1875	1212.55
24.0004	0.210938	0.171875	1.15625	1187.83
24.0004	0.195312	0.125	1.14844	1171.61
24.0005	0.203125	0.140625	1.1875	1212.93
24.0005	0.21875	0.0859375	1.16406	1187.55
24.0005	0.210938	0.125	1.1875	1212.55
24.0006	0.210938	0.15625	1.15625	1185.67
24.0006	0.132812	0.140625	1.15625	1172.32
24.0006	0.210938	0.15625	1.15625	1185.67
24.0006	0.164062	0.09375	1.20312	1217.87
24.0007	0.203125	0.125	1.21875	1241.87
24.0007	0.179688	0.0625	1.17969	1194.93
24.0007	0.164062	0.164062	1.21875	1240.64
24.0007	0.195312	0.125	1.14844	1171.61
24.0008	0.078125	0.140625	1.14844	1159.65
24.0008	0.21875	0.148438	1.21875	1247.09
24.0008	0.15625	0.0625	1.17188	1183.9
24.0009	0.15625	0.0625	1.17188	1183.9
28	-0.914062	0.492188	-0.0703125	1040.53
28	-0.898438	0.5	-0.117188	1034.85
28.0001	-0.90625	0.484375	-0.101562	1032.58
28.0001	-0.914062	0.476562	-0.09375	1035.09
28.0001	-0.929688	0.476562	-0.109375	1050.43
28.0001	-0.90625	0.453125	-0.0859375	1016.86
28.0002	-0.921875	0.476562	-0.0859375	1041.32
28.0002	-0.921875	0.476562	-0.101562	1042.73
28.0002	-0.929688	0.46875	-0.0859375	1044.72
28.0002	-0.929688	0.460938	-0.109375	1043.43
28.0003	-0.921875	0.46875	-0.101562	1039.18
28.0003	-0.929688	0.460938	-0.101562	1042.64
28.0003	-0.921875	0.460938	-0.101562	1035.68
28.0004	-0.921875	0.460938	-0.109375	1036.47
28.0004	-0.9375	0.46875	-0.125	1055.58
28.0004	-0.921875	0.453125	-0.109375	1033.02
28.0004	-0.9375	0.460938	-0.109375	1050.4
28.0005	-0.929688	0.453125	-0.125	1041.76
28.0005	-0.929688	0.476562	-0.117188	1051.27
28.0005	-0.90625	0.460938	-0.0703125	1019.16
28.0006	-0.9375	0.5	-0.132812	1070.77
28.0006	-0.929688	0.46875	-0.09375	1045.39
28.0006	-0.9375	0.460938	-0.109375	1050.4
28.0006	-0.929688	0.460938	-0.101562	1042.64
28.0007	-0.921875	0.460938	-0.09375	1034.94
28.0007	-0.921875	0.453125	-0.101562	1032.23
28.0007	-0.921875	0.460938	-0.109375	1036.47
28.0007	-0.929688	0.460938	-0.109375	1043.43
28.0008	-0.929688	0.453125	-0.101562	1039.21
28.0008	-0.921875	0.460938	-0.09375	1034.94
28.0008	-0.929688	0.445312	-0.109375	1036.62
28.0009	-0.929688	0.445312	-0.109375	1036.62
32	-0.3125	0.953125	0.109375	1008.99
32	-0.3125	0.953125	0.117188	1009.87
32.0001	-0.289062	0.960938	0.117188	1010.29
32.0001	-0.304688	0.96875	0.101562	1020.6
32.0001	-0.304688	0.960938	0.101562	1013.19
32.0001	-0.3125	0.953125	0.109375	1008.99
32.0002	-0.296875	0.960938	0.09375	1010.11
32.0002	-0.296875	0.953125	0.109375	1004.26
32.0002	-0.304688	0.960938	0.101562	1013.19
32.0002	-0.304688	0.960938	0.078125	1011.11
32.0003	-0.28125	0.953125	0.09375	998.167
32.0003	-0.3125	0.953125	0.101562	1008.18
32.0003	-0.304688	0.953125	0.09375	1005.02
32.0004	-0.296875	0.960938	0.0859375	1009.42
32.0004	-0.3125	0.960938	0.0859375	1014.12
32.0004	-0.3125	0.953125	0.101562	1008.18
32.0004	-0.304688	0.953125	0.0859375	1004.32
32.0005	-0.3125	0.953125	0.09375	1007.42
32.0005	-0.304688	0.953125	0.078125	1003.69
32.0005	-0.304688	0.960938	0.0703125	1010.53
32.0006	-0.304688	0.953125	0.09375	1005.02
32.0006	-0.320312	0.945312	0.101562	1003.26
32.0006	-0.320312	0.953125	0.0859375	1009.17
32.0006	-0.3125	0.960938	0.09375	1014.81
32.0007	-0.3125	0.953125	0.09375	1007.42
32.0007	-0.3125	0.960938	0.078125	1013.49
32.0007	-0.3125	0.929688	0.101562	986.048
32.0007	-0.328125	0.960938	0.09375	1019.73
32.0008	-0.3125	0.953125	0.0703125	1005.51
32.0008	-0.320312	0.945312	0.0859375	1001.8
32.0008	-0.328125	0.953125	0.101562	1013.13
32.0009	-0.328125	0.953125	0.101562	1013.13
36	0.257812	0.867188	-0.078125	908.067
36	0.265625	0.875	-0.09375	919.223
36.0001	0.273438	0.859375	-0.101562	907.529
36.0001	0.25	0.875	-0.0859375	914.062
36.0001	0.257812	0.875	-0.09375	916.996
36.0001	0.257812	0.867188	-0.09375	909.544
36.0002	0.25	0.867188	-0.09375	907.361
36.0002	0.25	0.875	-0.109375	916.563
36.0002	0.265625	0.859375	-0.109375	906.115
36.0002	0.257812	0.859375	-0.109375	903.856
36.0003	0.257812	0.859375	-0.0859375	901.32
36.0003	0.257812	0.851562	-0.109375	896.431
36.0003	0.265625	0.859375	-0.109375	906.115
36.0004	0.257812	0.867188	-0.09375	909.544
36.0004	0.273438	0.875	-0.109375	923.231
36.0004	0.25	0.859375	-0.109375	901.659
36.0004	0.25	0.898438	-0.078125	935.838
36.0005	0.265625	0.859375	-0.125	908.134
36.0005	0.242188	0.851562	-0.117188	893.055
36.0005	0.257812	0.867188	-0.117188	912.258
36.0006	0.25	0.84375	-0.117188	887.776
36.0006	0.242188	0.851562	-0.125	894.113
36.0006	0.257812	0.859375	-0.117188	904.835
36.0006	0.257812	0.859375	-0.132812	906.991
36.0007	0.25	0.851562	-0.125	896.261
36.0007	0.242188	0.851562	-0.125	894.113
36.0007	0.25	0.859375	-0.125	903.687
36.0007	0.242188	0.890625	-0.117188	930.377
36.0008	0.257812	0.835938	-0.140625	886.022
36.0008	0.234375	0.84375	-0.148438	888.189
36.0008	0.242188	0.851562	-0.132812	895.239
36.0009	0.242188	0.851562	-0.117188	893.055
